# Supplementary material for: Advancements in Hyperspectral Imaging and Computer-Aided Diagnostic Methods for the Enhanced Detection and Diagnosis of Head and Neck Cancer
Source: Biomedicines. 2024 Oct 11;12(10):2315. doi: 10.3390/biomedicines12102315 (PMC11504349; doi:10.3390/biomedicines12102315)
Supplement: Supplementary file 1 [file biomedicines-12-02315-s001.zip]

Archive with 1 entries (1 files):
- biomedicines-3196742-supplementary.pdf
